# Supplementary material for: The microbial dimension of submarine groundwater discharge: current challenges and future directions
Source: FEMS Microbiol Rev. 2021 Feb 4;45(5):fuab010. doi: 10.1093/femsre/fuab010 (PMC8498565; doi:10.1093/femsre/fuab010)
Supplement: fuab010_Supplemental_Files [file fuab010_supplemental_files.zip]

Archive with 3 entries (3 files):
- Table_S1.xlsx
- Table_S2.docx
- Table_S3.xlsx
