# Supplementary material for: The microbial dimension of submarine groundwater discharge: current challenges and future directions
Source: FEMS Microbiol Rev. 2021 Feb 4;45(5):fuab010. doi: 10.1093/femsre/fuab010 (PMC8498565; doi:10.1093/femsre/fuab010)
Supplement: fuab010_Supplemental_Files [file fuab010_supplemental_files.zip › Table_S1.xlsx]

## Sheet: Hoja2
Table 1. Characteristics of the studies assessing different aspects of natural prokaryotic communities in coastal aquifers connected to the sea, indicating the main microbial features explored and approaches applied. Most of the studies are based on a single area,
without comparing prokaryotic communities across different systems. 'Site ID' corresponds to the numbers shown on the map, in which the location of the different studies is indicated (Figure 4). The dominant lithology of the aquifers is indicated (based on the
classification from Hartmann and Moosdorf, 2012). Asterisks (*) indicate aquifers that can be considered as pristine, whereas all the rest are subject to some kind of human impact (e.g., salinization due to excessive water extraction, pollution due to agricultural activities,
etc.). The salinity gradient covered by the microbial samples in each study is expressed in the practical salinity scale (psu, converted from Conductivity or TDS measurements when not reported in this unit). 'Sites' refer to the different stations or sites sampled (from a top
orthographic view), each of which may include more than one sampling depth. 'Sampling times' indicates the number of different sampling occasions, with >1 often representing different seasons. 'Samples' indicate the number of samples considered for microbial
analyses, excluding replicates. Among the techniques used, those used to quantify different aspects of microbial activity (and not diversity nor abundances) are indicated in bold. 'Fraction' indicates the pore-size of the filters used to collect the planktonic biomass.
Primers' indicate the 16S rRNA gene primer-pairs used for the characterization of the diversity of prokaryotic communities (see also Figure 3 and Table S2). 'HTS 16S rRNA' indicates high throughput amplicon sequencing of the 16S rRNA gene. The
definition of functional marker genes such as nirK, nirS, amoA and aprA can be found in Table 1. GLU, glucosidase; AP, alkaline phosphatase, LAP, leucine aminopeptidase; PHO, phenoloxidase; HPLC, High-performance liquid chromatography;
DGGE (denaturing gradient gel electrophoresis) and LH-PCR (Lengh heterogeneity PCR) are fingerprinting methods, see Appendix 2.
Hartmann J, Moosdorf N. The new global lithological map database GLiM: A representation of rock properties at the Earth surface. Geochemistry, Geophys Geosystems 2012;13,Q12004
Study	Type of aquifer	Location	Country	Site ID (as in Figure 4)	Sample type	Sites	Sampling times	Samples	Salinity (psu)	Microbial analyses	Methods	Fraction	16S Primers
Santoro et al. 2006	Alluvial sediments	Huntington Beach, CA	USA	1	Sediment	5	1	5	8.7 - 34.5	Diversity of denitrifiers	Clone libraries of nirK and nirS
Seymour et al. 2007*	Carbonate rocks	Bundera Sinkhole	Australia	2	Groundwater	1	1	ca. 80	15 - 35	Abundance of phytoplankton, bacteria, viruses	Flow cytometry
Santoro et al. 2008	Alluvial sediments	Huntington Beach, CA	USA	1	Sediment, groundwater	6	4	21	0.47 - 33.3	Diversity of ammonia oxidizers	Clone libraries of amoA	0.2 µm
										Abundance of ammonia oxidizers	qPCR of amoA
										Prokaryote abundance in groundwater	Epifluorescence microscopy
										Ammonia oxidizer isolates	Enrichment cultures		21F-958R
										amoA gene expression	cDNA sequencing
										Ammonia oxidation in cultures	NO2– and NO3–
Velasco-Ayuso et al. 2009a	Alluvial and aeolian sediments	Doñana, Huelva	Spain	3	Groundwater	13	9	117	0.1 - 4	Prokaryote abundance, biomass	Epifluorescence microscopy	0.2 µm
										Potential activity of nitrifiers, denitrifiers, iron-related and sulfur-reducers	BART (Biological activity reaction tests)
Velasco-Ayuso et al. 2009b	Alluvial and aeolian sediments	Doñana, Huelva	Spain	3	Groundwater	17	9	71	0.3 - 10.8	Prokaryote abundance, biomass	Epifluorescence microscopy	0.2 µm
										Potential activity of nitrifiers, denitrifiers, iron-related and sulfur-reducers	BART (Biological activity reaction tests)
Velasco-Ayuso et al. 2010	Alluvial and aeolian sediments	Doñana, Huelva	Spain	3	Groundwater	30	9	270	n.s.	Active microbial biomass	ATP concentration
										Prokaryote carbon production	3H-leucine incorporation
Velasco-Ayuso et al. 2011	Alluvial and aeolian sediments	Doñana, Huelva	Spain	3	Groundwater	30	11	170	n.s.	Extracellular enzyme potential activities	GLU, AP, LAP, PHO activities
Rogers & Calciotti 2010	Glacial sediments	Waquoit Bay, MA	USA	4	Sediment	1	1	11	0 - 22	Abundance of bacteria	qPCR of 16S rRNA
										Abundance of ammonia-oxidizers	qPCR of amoA
										Diversity of archaea	Clone libraries of 16S rRNA		21Fa-1492R
										Diversity of archaeal ammonia oxidizers	Clone libraries of amoA
Banning et al. 2010	Glacial sediments	Waquoit Bay, MA		4	Sediment	1	n.s.	n.s.	n.s.	Diversity of predatory bacteria	Isolates and clone libraries		27F-1492R
										Predatory activity	Culture experiments
González et al. 2011*	Carbonate rocks	Blue Holes in Andros and Abaco Islands	The Bahamas	5	Groundwater	2	1	2	2 - 34	Bacterial community structure	Clone libraries of 16S rRNA	0.4 µm	27F-1492R
Sáenz et al. 2012	Glacial sediments	Waquoit Bay, MA	USA	4	Sediment	1	1	23	0 - 15	Abundance of anammox bacteria	Marker ladderane lipids
Héry et al. 2014	Carbonate rocks	Mallorca Island	Spain	6	Groundwater	1	1	4	0.5 - 35	Bacterial community structure	HTS 16S rRNA	0.2 µm	43F-806R
Missimer et al. 2014	Alluvial sediments	Red Sea coast, Jeddah	Saudi Arabia	7	Groundwater	3	1	9	50 - 100	Prokaryotic community structure	HTS 16S rRNA	0.2 µm	515F-806R
Teng et al. 2014	Coastal sediments	Donghai Island	China	8	Sediment	9	1	20	1 - 8	Prokaryotic community structure	DGGE of 16S rRNA		PRBA338f -PRUN518r
										Potential activity of nitrifiers, denitrifiers, iron-related and sulfur-reducers	BART (Biological activity reaction tests)
Unno et al. 2015	Volcanic rocks	Jeju Island	Korea	9	Groundwater, seawater	5	1	5	0 - 35	Prokaryotic community structure	HTS 16S rRNA	0.45 µm	515F-806R
McAllister et al. 2015	Coastal sediments	Cape Shores, DE	USA	10	Groundwater	4	2	20	0 - 25	Prokaryotic community structure	HTS 16S rRNA	0.2 µm	n.s.
Ye et al. 2016	Coastal sediments	Jiangsu/Shandong	China	11	Groundwater	7	1	7	0.3 - 30	Prokaryotic community structure	HTS 16S rRNA	0.2 µm	515F-907R
Brankovits et al. 2017*	Carbonate rocks	Yucatan Peninsula	Mexico	12	Groundwater	5	1	5	0.3 -38	Prokaryotic community structure	HTS 16S rRNA	0.2 µm	515F-806R
										Community functional structure	Prediction from taxonomy
										Prokaryotic biomass, functional structure	Quinone lipid biomarkers
Beck et al. 2017	Coastal sediments	Spiekeroog Island	Germany	13	Sediment	5	1	5	5 - 30	Prokaryote abundance	Epifluorescence microscopy
										Bacterial community structure	DGGE of 16S rRNA		357F-907R
										Community structure of sulfate reducers/oxidizers	DGGE of aprA
										Community structure of ammonia oxidizers	DGGE of amoA
Davis and Garey 2018	Carbonate rocks	Hospital Hole, Florida Aquifer, FL	USA	14	Groundwater	1	1	3	0.4 - 15	Prokaryotic community structure	HTS 16S rRNA	0.2 µm	pro341F-pro805R
										Community functional structure	Prediction from taxonomy
Haas et al. 2018*	Carbonate rocks	Magical Blue Hole, Abaco Island	The Bahamas	15	Microbial mat	1	1	3	36	Bacterial community structure	Clone libraries of 16S rRNA		27F-1492R
										Pigment composition	HPLC
										Rates of sulface reduction, phototrophic- and photoheterotrophic C uptake	35SO42−, NaH13CO3 or 13C-acetate incubations
Jiao et al. 2018	Coastal sediments	Daya Bay, Huizhou	China	16	Sediment	4	1	45	18 - 30	Community structure of denitrifiers	HTS of nirS
										Community structure of anammox bacteria	HTS annamox 16S rRNA
										Anammox, denitrification rates	15NO3- tracer incubations
Menning et al 2018*	Carbonate rocks	Double Keyhole Spring, FL	USA	17	Groundwater, estuarine water	4	40	10	n.s.	Abundance of prokaryotes, eukaryotes	qPCR of 16S rRNA, 18S rRNA
										Archaeal community structure	LH-PCR of 16S rRNA		A1098F-UA1406R
										Bacterial community structure	LH-PCR of 16S rRNA		27F-355R
										Eukaryotic community structure	LH-PCR of 18S rRNA		1961F-2532R
Sang et al. 2018	Coastal sediments	Pearl River Delta	China	18	Groundwater	12	1	12	0.1 - 20	Prokaryotic community structure	HTS 16S rRNA	0.2 µm	515F-806R
										Community functional structure	Prediction from taxonomy
Hong et al. 2019	Alluvial sediments	Gloucester Beach, VA	USA	19	Sediment	1	1	10	2 - 18	Abundance of prokaryotes	qPCR of 16S rRNA
										Prokaryotic community structure	HTS 16S rRNA		515F-806R
										Community functional structure	Prediction from taxonomy
Adyasari et al. 2019	Alluvial sediments	Awur Bay, Java	Indonesia	20	Groundwater, seawater, riverwater	5	1	24	7 - 31	Prokaryotic community structure	HTS 16S rRNA	0.2 µm	515YF-926R
Chen et al. 2019a	Alluvial sediments	Longkou City	China	21	Groundwater, seawater	6	1	14	0 - 35	Prokaryotic community structure	HTS 16S rRNA	0.2 µm	341F-806R
Chen et al. 2019b	Alluvial sediments	Qinzhou Bay, Guangxi	China	22	Groundwater	1	1	2	0.5	Prokaryotic community structure	HTS 16S rRNA	0.2,0.45 µm	515F-907R
										Archaeal community structure	HTS 16S rRNA		524F10extF-Arch958RmodR
										Prokaryotic functional structure	Prediction from taxonomy
Montiel et al. 2019	Coastal sediments	Mobile Bay, AL	USA	23	Groundwater	5	1	10	n.s.	Prokaryotic community structure	HTS 16S rRNA	0.2 µm	515YF-926R
										Community functional structure	Prediction from taxonomy
Sang et al. 2019	Coastal sediments	Pearl River Delta	China	18	Groundwater	6	1	6	0.1 - 20	Prokaryotic community structure	HTS 16S rRNA	0.2 µm	515F-806R
Sola et al. 2020	Carbonate rocks	Aguadulce cliffs, Almería	Spain	24	Groundwater, seawater	1	1	3	0- 38	Prokaryotic community structure	HTS 16S rRNA	0.45 µm	341F-785R
Adyasari et al. 2020	Coastal sediments	Mobile Bay, AL	USA	23	Groundwater, seawater, riverwater	9	1	20	0 - 5.5	Prokaryotic community structure	HTS 16S rRNA	0.2 µm	515YF-926R
										Community functional structure	Prediction from taxonomy
Jiang et al. 2020	Coastal sediments	Sanggou Bay, Shandong	China	25	Sediment	3	4	12	32 - 34	Prokaryotic community structure	HTS 16S rRNA		n.s.
										Microbial activity	Fluorescein diacetate hydrolysis
Chen et al. 2020a	Alluvial sediments	Laizhou Bay, Shandong	China	21	Groundwater	3	2	9	0 - 2	Prokaryotic community structure	HTS 16S rRNA	0.2 µm	341F-806R
										Community functional structure	Prediction from taxonomy
Chen et al. 2020b	Volcanic rocks	Shengsi Island	China	26	Groundwater	8	1		0.1 - 25	Prokaryotic community structure	HTS 16S rRNA	0.2 µm	515F-907R
										Community functional structure	Prediction from taxonomy
Zhang et al. 2021	Coastal sediments	Pearl River Delta	China	18	Groundwater	22	1	22	0.1-24	Prokaryotic community structure	HTS 16S rRNA	0.2 µm	515F-806R
