# Supplementary material for: The microbial dimension of submarine groundwater discharge: current challenges and future directions
Source: FEMS Microbiol Rev. 2021 Feb 4;45(5):fuab010. doi: 10.1093/femsre/fuab010 (PMC8498565; doi:10.1093/femsre/fuab010)
Supplement: fuab010_Supplemental_Files [file fuab010_supplemental_files.zip › Table_S3.xlsx]

## Sheet: Hoja1
Table S3. Experimental or field studies assessing the effects of SGD on different aspects of natural bacterioplankton communities. Excluded from this table are studies focusing on fecal or pathogenic bacteria (see Section 3.6).
Site ID indicates the letters shown on the map in Figure 4, where the location of the different studies is indicated. 'Sites' and 'sampling times' refer only to those samples for which microbial information was collected. n.s., not specified.
'Groundwater source' indicates the number of different groundwater sources that were studied or used for experiments in which bacterioplankton assemblages were targeted. ARISA (automated ribosomal intergenic spacer analysis) is a fingerprinting method, see Appendix 2.
HTS, high throughput sequencing.
Study	Site	Location	Site ID (as in Figure 4)	Groundwater source	Type of microbial sample	Type of study	Sites	Sampling times	Microbial analyses	Methods
Garcés et al. 2011	Mallorca and Cabrera Islands	Spain	a	2	Seawater with experimental groundwater addition	Experimental groundwater addition	2	1 occasion (summer 2009)	Abundance of cyanobacteria and heterotrophic prokaryotes	Flow cytometry
									Abundance of nano and picophytoplankton	Flow cytometry
									Abundance of microphytoplankton	Inverted microscopy
Chamberlain et al. 2014	Big Island, Hawaii	USA	b	1	Seawater, sea sediment and seawater with experimental groundwater addition	Experimental groundwater addition	12	1 occasion (n.s.)	Cyanobacteria abundance	Epifluorescence microscopy
									Cyanobacterial community structure	ARISA fingerprinting of 16S-23S rRNA genes
Lecher et al. 2015	Monterey Bay, California	USA	c	1	Seawater with experimental addition of groundwater	Experimental groundwater addition	1	2 occasions (Jun 2011, Nov 2012)	Synechococcus abundance	Flow cytometry
									Picoeukaryote abundance	Flow cytometry
									Phytoplankton abundance	Inverted microscopy
Carlson and Wiegner 2016	Hawai’i Island, Hawaii	USA	d	4	Seawater in and out SGD plumes	Field, spatial survey	24	3 occasions (Aug-Nov 2012)	Bacterial and phytoplankton abundance	Flow cytometry
									Bacterial respiration	Changes in dissolved oxygen during incubations
									Bacterial growth and production	Changes in abundance during incubations
Lee et al. 2017	Jeju Island	South Korea	e	1	Seawater, discharged groundwater, sediment	Field, diurnal survey	4	3 occasions (Sept 2013, Mar, July 2014)	Bacterial community structure	HTS sequencing of 16S rRNA gene
Adolf et al. 2019	Hawai’i Island, Hawaii	USA	f	2	Seawater (fish pond and open ocean)	Field, spatial survey	46	8 occasions (Jun 2010-Mar 2012)	Abundance and cell size of pico- and nanophytoplankton	Flow cytometry
									Abundance and cell size of heterotrophic prokaryotes	Flow cytometry
